# Supplementary material for: What US hospitals are doing to prevent common device-associated infections during the coronavirus disease 2019 (COVID-19) pandemic: Results from a national survey in the United States
Source: Infect Control Hosp Epidemiol. 2023 Jun 1;44(12):1913–9. doi: 10.1017/ice.2023.65 (PMC10755151; doi:10.1017/ice.2023.65)
Supplement: Supplementary file 1 [file S0899823X2300065Xsup.zip]

Archive with 2 entries (2 files):
- S0899823X2300065Xsup001.pdf
- S0899823X2300065Xsup002.pdf
